# Supplementary material for: Screening and Optimization of Solid-State Fermentation for Esteya vermicola, an Entomopathogenic Fungus Against the Major Forest Pest Pine Wood Nematode
Source: Microorganisms. 2025 Feb 17;13(2):434. doi: 10.3390/microorganisms13020434 (PMC11858419; doi:10.3390/microorganisms13020434)
Supplement: Supplementary file 1 [file microorganisms-13-00434-s001.zip]

Archive with 1 entries (1 files):
- microorganisms-3407460-supplementary.pdf
